# Supplementary material for: Effects of Tenofovir Disoproxil Fumarate on Bone Quality beyond Bone Density—A Scoping Review of the Literature
Source: Pharmaceuticals (Basel). 2024 Jan 23;17(2):146. doi: 10.3390/ph17020146 (PMC10891525; doi:10.3390/ph17020146)
Supplement: Supplementary file 1 [file pharmaceuticals-17-00146-s001.zip]

Archive with 1 entries (1 files):
- pharmaceuticals-2824568-supplementary.pdf
